# Supplementary material for: Experimental and Numerical Investigation of Flow Field and Soot Particle Size Distribution of Methane-Containing Gas Mixtures in a Swirling Burner
Source: ACS Omega. 2021 Dec 22;7(1):469–79. doi: 10.1021/acsomega.1c04895 (PMC8757356; doi:10.1021/acsomega.1c04895)
Supplement: Supplementary file 2 — ao1c04895_si_002.zip [file ao1c04895_si_002.zip]

Archive with 3 entries (3 files):
- gri_3_36Species-mech.inp
- gri_3_36Species-thermo.dat
- gri_3_36Species-transport.dat
