# Supplementary material for: Experimental and Numerical Investigation of Flow Field and Soot Particle Size Distribution of Methane-Containing Gas Mixtures in a Swirling Burner
Source: ACS Omega. 2021 Dec 22;7(1):469–79. doi: 10.1021/acsomega.1c04895 (PMC8757356; doi:10.1021/acsomega.1c04895)
Supplement: Supplementary file 2 — ao1c04895_si_002.zip [file ao1c04895_si_002.zip › gri_3_36Species-mech.inp]

! GRI-Mech Version 3.0 7/30/99  CHEMKIN-II format
! See README30 file at anonymous FTP site unix.sri.com, directory gri;
! WorldWideWeb home page http://www.me.berkeley.edu/gri_mech/ or
! through http://www.gri.org , under 'Basic  Research',
! for additional information, contacts, and disclaimer
!THERMO
! Insert GRI-Mech thermodynamics here or use in default file
!END
ELEMENTS
O H C N AR 
END
SPECIES
H2 H O O2 OH 
H2O HO2 H2O2 C CH 
CH2 CH2(S) CH3 CH4 CO 
AR HCO CH2O CH2OH CH3O 
CH3OH C2H C2H2 C2H3 C2H4 
C2H5 C2H6 HCCO CH2CO HCCOH 
N2 C3H7 C3H8 CH2CHO CH3CHO 
CO2 
END
REACTIONS MOLES CAL/MOLE
2O+M=O2+M    1.2E17 -1.0 0.0E0
    H2/2.4/
    H2O/15.4/
    CH4/2.0/
    CO/1.75/
    CO2/3.6/
    C2H6/3.0/
    AR/0.83/
O+H+M=OH+M    5.0E17 -1.0 0.0E0
    H2/2.0/
    H2O/6.0/
    CH4/2.0/
    CO/1.5/
    CO2/2.0/
    C2H6/3.0/
    AR/0.7/
O+H2=H+OH    3.87E4 2.7 6.26E3
O+HO2=OH+O2    2.0E13 0.0 0.0E0
O+H2O2=OH+HO2    9.63E6 2.0 4.0E3
O+CH=H+CO    5.7E13 0.0 0.0E0
O+CH2=H+HCO    8.0E13 0.0 0.0E0
O+CH2(S)=H2+CO    1.5E13 0.0 0.0E0
O+CH2(S)=H+HCO    1.5E13 0.0 0.0E0
O+CH3=H+CH2O    5.06E13 0.0 0.0E0
O+CH4=OH+CH3    1.02E9 1.5 8.6E3
O+CO(+M)=CO2(+M)    1.8E10 0.0 2.385E3
    H2/2.0/
    O2/6.0/
    H2O/6.0/
    CH4/2.0/
    CO/1.5/
    CO2/3.5/
    C2H6/3.0/
    AR/0.5/
    LOW/6.02E14 0.0E0 3.0E3/
O+HCO=OH+CO    3.0E13 0.0 0.0E0
O+HCO=H+CO2    3.0E13 0.0 0.0E0
O+CH2O=OH+HCO    3.9E13 0.0 3.54E3
O+CH2OH=OH+CH2O    1.0E13 0.0 0.0E0
O+CH3O=OH+CH2O    1.0E13 0.0 0.0E0
O+CH3OH=OH+CH2OH    3.88E5 2.5 3.1E3
O+CH3OH=OH+CH3O    1.3E5 2.5 5.0E3
O+C2H=CH+CO    5.0E13 0.0 0.0E0
O+C2H2=H+HCCO    1.35E7 2.0 1.9E3
O+C2H2=OH+C2H    4.6E19 -1.41 2.895E4
O+C2H2=CO+CH2    6.94E6 2.0 1.9E3
O+C2H3=H+CH2CO    3.0E13 0.0 0.0E0
O+C2H4=CH3+HCO    1.25E7 1.83 2.2E2
O+C2H5=CH3+CH2O    2.24E13 0.0 0.0E0
O+C2H6=OH+C2H5    8.98E7 1.92 5.69E3
O+HCCO=H+2CO    1.0E14 0.0 0.0E0
O+CH2CO=OH+HCCO    1.0E13 0.0 8.0E3
O+CH2CO=CH2+CO2    1.75E12 0.0 1.35E3
O2+CO=O+CO2    2.5E12 0.0 4.78E4
O2+CH2O=HO2+HCO    1.0E14 0.0 4.0E4
H+O2+M=HO2+M    2.8E18 -0.86 0.0E0
    O2/0.0/
    H2O/0.0/
    CO/0.75/
    CO2/1.5/
    C2H6/1.5/
    N2/0.0/
    AR/0.0/
H+2O2=HO2+O2    2.08E19 -1.24 0.0E0
H+O2+H2O=HO2+H2O    1.126E19 -0.76 0.0E0
H+O2+N2=HO2+N2    2.6E19 -1.24 0.0E0
H+O2+AR=HO2+AR    7.0E17 -0.8 0.0E0
H+O2=O+OH    2.65E16 -0.6707 1.7041E4
2H+M=H2+M    1.0E18 -1.0 0.0E0
    H2/0.0/
    H2O/0.0/
    CH4/2.0/
    CO2/0.0/
    C2H6/3.0/
    AR/0.63/
2H+H2=2H2    9.0E16 -0.6 0.0E0
2H+H2O=H2+H2O    6.0E19 -1.25 0.0E0
2H+CO2=H2+CO2    5.5E20 -2.0 0.0E0
H+OH+M=H2O+M    2.2E22 -2.0 0.0E0
    H2/0.73/
    H2O/3.65/
    CH4/2.0/
    C2H6/3.0/
    AR/0.38/
H+HO2=O+H2O    3.97E12 0.0 6.71E2
H+HO2=O2+H2    4.48E13 0.0 1.068E3
H+HO2=2OH    8.4E13 0.0 6.35E2
H+H2O2=HO2+H2    1.21E7 2.0 5.2E3
H+H2O2=OH+H2O    1.0E13 0.0 3.6E3
H+CH=C+H2    1.65E14 0.0 0.0E0
H+CH2(+M)=CH3(+M)    6.0E14 0.0 0.0E0
    H2/2.0/
    H2O/6.0/
    CH4/2.0/
    CO/1.5/
    CO2/2.0/
    C2H6/3.0/
    AR/0.7/
    LOW/1.04E26 -2.76E0 1.6E3/
    TROE/5.62E-1 9.1E1 5.836E3 8.552E3/
H+CH2(S)=CH+H2    3.0E13 0.0 0.0E0
H+CH3(+M)=CH4(+M)    1.39E16 -0.534 5.36E2
    H2/2.0/
    H2O/6.0/
    CH4/3.0/
    CO/1.5/
    CO2/2.0/
    C2H6/3.0/
    AR/0.7/
    LOW/2.62E33 -4.76E0 2.44E3/
    TROE/7.83E-1 7.4E1 2.941E3 6.964E3/
H+CH4=CH3+H2    6.6E8 1.62 1.084E4
H+HCO(+M)=CH2O(+M)    1.09E12 0.48 -2.6E2
    H2/2.0/
    H2O/6.0/
    CH4/2.0/
    CO/1.5/
    CO2/2.0/
    C2H6/3.0/
    AR/0.7/
    LOW/2.47E24 -2.57E0 4.25E2/
    TROE/7.824E-1 2.71E2 2.755E3 6.57E3/
H+HCO=H2+CO    7.34E13 0.0 0.0E0
H+CH2O(+M)=CH2OH(+M)    5.4E11 0.454 3.6E3
    H2/2.0/
    H2O/6.0/
    CH4/2.0/
    CO/1.5/
    CO2/2.0/
    C2H6/3.0/
    LOW/1.27E32 -4.82E0 6.53E3/
    TROE/7.187E-1 1.03E2 1.291E3 4.16E3/
H+CH2O(+M)=CH3O(+M)    5.4E11 0.454 2.6E3
    H2/2.0/
    H2O/6.0/
    CH4/2.0/
    CO/1.5/
    CO2/2.0/
    C2H6/3.0/
    LOW/2.2E30 -4.8E0 5.56E3/
    TROE/7.58E-1 9.4E1 1.555E3 4.2E3/
H+CH2O=HCO+H2    5.74E7 1.9 2.742E3
H+CH2OH(+M)=CH3OH(+M)    1.055E12 0.5 8.6E1
    H2/2.0/
    H2O/6.0/
    CH4/2.0/
    CO/1.5/
    CO2/2.0/
    C2H6/3.0/
    LOW/4.36E31 -4.65E0 5.08E3/
    TROE/6.0E-1 1.0E2 9.0E4 1.0E4/
H+CH2OH=H2+CH2O    2.0E13 0.0 0.0E0
H+CH2OH=OH+CH3    1.65E11 0.65 -2.84E2
H+CH2OH=CH2(S)+H2O    3.28E13 -0.09 6.1E2
H+CH3O(+M)=CH3OH(+M)    2.43E12 0.515 5.0E1
    H2/2.0/
    H2O/6.0/
    CH4/2.0/
    CO/1.5/
    CO2/2.0/
    C2H6/3.0/
    LOW/4.66E41 -7.44E0 1.408E4/
    TROE/7.0E-1 1.0E2 9.0E4 1.0E4/
H+CH3O=H+CH2OH    4.15E7 1.63 1.924E3
H+CH3O=H2+CH2O    2.0E13 0.0 0.0E0
H+CH3O=OH+CH3    1.5E12 0.5 -1.1E2
H+CH3O=CH2(S)+H2O    2.62E14 -0.23 1.07E3
H+CH3OH=CH2OH+H2    1.7E7 2.1 4.87E3
H+CH3OH=CH3O+H2    4.2E6 2.1 4.87E3
H+C2H(+M)=C2H2(+M)    1.0E17 -1.0 0.0E0
    H2/2.0/
    H2O/6.0/
    CH4/2.0/
    CO/1.5/
    CO2/2.0/
    C2H6/3.0/
    AR/0.7/
    LOW/3.75E33 -4.8E0 1.9E3/
    TROE/6.464E-1 1.32E2 1.315E3 5.566E3/
H+C2H2(+M)=C2H3(+M)    5.6E12 0.0 2.4E3
    H2/2.0/
    H2O/6.0/
    CH4/2.0/
    CO/1.5/
    CO2/2.0/
    C2H6/3.0/
    AR/0.7/
    LOW/3.8E40 -7.27E0 7.22E3/
    TROE/7.507E-1 9.85E1 1.302E3 4.167E3/
H+C2H3(+M)=C2H4(+M)    6.08E12 0.27 2.8E2
    H2/2.0/
    H2O/6.0/
    CH4/2.0/
    CO/1.5/
    CO2/2.0/
    C2H6/3.0/
    AR/0.7/
    LOW/1.4E30 -3.86E0 3.32E3/
    TROE/7.82E-1 2.075E2 2.663E3 6.095E3/
H+C2H3=H2+C2H2    3.0E13 0.0 0.0E0
H+C2H4(+M)=C2H5(+M)    5.4E11 0.454 1.82E3
    H2/2.0/
    H2O/6.0/
    CH4/2.0/
    CO/1.5/
    CO2/2.0/
    C2H6/3.0/
    AR/0.7/
    LOW/6.0E41 -7.62E0 6.97E3/
    TROE/9.753E-1 2.1E2 9.84E2 4.374E3/
H+C2H4=C2H3+H2    1.325E6 2.53 1.224E4
H+C2H5(+M)=C2H6(+M)    5.21E17 -0.99 1.58E3
    H2/2.0/
    H2O/6.0/
    CH4/2.0/
    CO/1.5/
    CO2/2.0/
    C2H6/3.0/
    AR/0.7/
    LOW/1.99E41 -7.08E0 6.685E3/
    TROE/8.422E-1 1.25E2 2.219E3 6.882E3/
H+C2H5=H2+C2H4    2.0E12 0.0 0.0E0
H+C2H6=C2H5+H2    1.15E8 1.9 7.53E3
H+HCCO=CH2(S)+CO    1.0E14 0.0 0.0E0
H+CH2CO=HCCO+H2    5.0E13 0.0 8.0E3
H+CH2CO=CH3+CO    1.13E13 0.0 3.428E3
H+HCCOH=H+CH2CO    1.0E13 0.0 0.0E0
H2+CO(+M)=CH2O(+M)    4.3E7 1.5 7.96E4
    H2/2.0/
    H2O/6.0/
    CH4/2.0/
    CO/1.5/
    CO2/2.0/
    C2H6/3.0/
    AR/0.7/
    LOW/5.07E27 -3.42E0 8.435E4/
    TROE/9.32E-1 1.97E2 1.54E3 1.03E4/
OH+H2=H+H2O    2.16E8 1.51 3.43E3
2OH(+M)=H2O2(+M)    7.4E13 -0.37 0.0E0
    H2/2.0/
    H2O/6.0/
    CH4/2.0/
    CO/1.5/
    CO2/2.0/
    C2H6/3.0/
    AR/0.7/
    LOW/2.3E18 -9.0E-1 -1.7E3/
    TROE/7.346E-1 9.4E1 1.756E3 5.182E3/
2OH=O+H2O    3.57E4 2.4 -2.11E3
OH+HO2=O2+H2O    1.45E13 0.0 -5.0E2
    DUP
OH+H2O2=HO2+H2O    2.0E12 0.0 4.27E2
    DUP
OH+H2O2=HO2+H2O    1.7E18 0.0 2.941E4
    DUP
OH+C=H+CO    5.0E13 0.0 0.0E0
OH+CH=H+HCO    3.0E13 0.0 0.0E0
OH+CH2=H+CH2O    2.0E13 0.0 0.0E0
OH+CH2=CH+H2O    1.13E7 2.0 3.0E3
OH+CH2(S)=H+CH2O    3.0E13 0.0 0.0E0
OH+CH3(+M)=CH3OH(+M)    2.79E18 -1.43 1.33E3
    H2/2.0/
    H2O/6.0/
    CH4/2.0/
    CO/1.5/
    CO2/2.0/
    C2H6/3.0/
    LOW/4.0E36 -5.92E0 3.14E3/
    TROE/4.12E-1 1.95E2 5.9E3 6.394E3/
OH+CH3=CH2+H2O    5.6E7 1.6 5.42E3
OH+CH3=CH2(S)+H2O    6.44E17 -1.34 1.417E3
OH+CH4=CH3+H2O    1.0E8 1.6 3.12E3
OH+CO=H+CO2    4.76E7 1.228 7.0E1
OH+HCO=H2O+CO    5.0E13 0.0 0.0E0
OH+CH2O=HCO+H2O    3.43E9 1.18 -4.47E2
OH+CH2OH=H2O+CH2O    5.0E12 0.0 0.0E0
OH+CH3O=H2O+CH2O    5.0E12 0.0 0.0E0
OH+CH3OH=CH2OH+H2O    1.44E6 2.0 -8.4E2
OH+CH3OH=CH3O+H2O    6.3E6 2.0 1.5E3
OH+C2H=H+HCCO    2.0E13 0.0 0.0E0
OH+C2H2=H+CH2CO    2.18E-4 4.5 -1.0E3
OH+C2H2=H+HCCOH    5.04E5 2.3 1.35E4
OH+C2H2=C2H+H2O    3.37E7 2.0 1.4E4
OH+C2H2=CH3+CO    4.83E-4 4.0 -2.0E3
OH+C2H3=H2O+C2H2    5.0E12 0.0 0.0E0
OH+C2H4=C2H3+H2O    3.6E6 2.0 2.5E3
OH+C2H6=C2H5+H2O    3.54E6 2.12 8.7E2
OH+CH2CO=HCCO+H2O    7.5E12 0.0 2.0E3
2HO2=O2+H2O2    1.3E11 0.0 -1.63E3
    DUP
2HO2=O2+H2O2    4.2E14 0.0 1.2E4
    DUP
HO2+CH2=OH+CH2O    2.0E13 0.0 0.0E0
HO2+CH3=O2+CH4    1.0E12 0.0 0.0E0
HO2+CH3=OH+CH3O    3.78E13 0.0 0.0E0
HO2+CO=OH+CO2    1.5E14 0.0 2.36E4
HO2+CH2O=HCO+H2O2    5.6E6 2.0 1.2E4
C+O2=O+CO    5.8E13 0.0 5.76E2
C+CH2=H+C2H    5.0E13 0.0 0.0E0
C+CH3=H+C2H2    5.0E13 0.0 0.0E0
CH+O2=O+HCO    6.71E13 0.0 0.0E0
CH+H2=H+CH2    1.08E14 0.0 3.11E3
CH+H2O=H+CH2O    5.71E12 0.0 -7.55E2
CH+CH2=H+C2H2    4.0E13 0.0 0.0E0
CH+CH3=H+C2H3    3.0E13 0.0 0.0E0
CH+CH4=H+C2H4    6.0E13 0.0 0.0E0
CH+CO(+M)=HCCO(+M)    5.0E13 0.0 0.0E0
    H2/2.0/
    H2O/6.0/
    CH4/2.0/
    CO/1.5/
    CO2/2.0/
    C2H6/3.0/
    AR/0.7/
    LOW/2.69E28 -3.74E0 1.936E3/
    TROE/5.757E-1 2.37E2 1.652E3 5.069E3/
CH+CO2=HCO+CO    1.9E14 0.0 1.5792E4
CH+CH2O=H+CH2CO    9.46E13 0.0 -5.15E2
CH+HCCO=CO+C2H2    5.0E13 0.0 0.0E0
CH2+O2=>OH+H+CO    5.0E12 0.0 1.5E3
CH2+H2=H+CH3    5.0E5 2.0 7.23E3
2CH2=H2+C2H2    1.6E15 0.0 1.1944E4
CH2+CH3=H+C2H4    4.0E13 0.0 0.0E0
CH2+CH4=2CH3    2.46E6 2.0 8.27E3
CH2+CO(+M)=CH2CO(+M)    8.1E11 0.5 4.51E3
    H2/2.0/
    H2O/6.0/
    CH4/2.0/
    CO/1.5/
    CO2/2.0/
    C2H6/3.0/
    AR/0.7/
    LOW/2.69E33 -5.11E0 7.095E3/
    TROE/5.907E-1 2.75E2 1.226E3 5.185E3/
CH2+HCCO=C2H3+CO    3.0E13 0.0 0.0E0
CH2(S)+N2=CH2+N2    1.5E13 0.0 6.0E2
CH2(S)+AR=CH2+AR    9.0E12 0.0 6.0E2
CH2(S)+O2=H+OH+CO    2.8E13 0.0 0.0E0
CH2(S)+O2=CO+H2O    1.2E13 0.0 0.0E0
CH2(S)+H2=CH3+H    7.0E13 0.0 0.0E0
CH2(S)+H2O(+M)=CH3OH(+M)    4.82E17 -1.16 1.145E3
    H2/2.0/
    H2O/6.0/
    CH4/2.0/
    CO/1.5/
    CO2/2.0/
    C2H6/3.0/
    LOW/1.88E38 -6.36E0 5.04E3/
    TROE/6.027E-1 2.08E2 3.922E3 1.018E4/
CH2(S)+H2O=CH2+H2O    3.0E13 0.0 0.0E0
CH2(S)+CH3=H+C2H4    1.2E13 0.0 -5.7E2
CH2(S)+CH4=2CH3    1.6E13 0.0 -5.7E2
CH2(S)+CO=CH2+CO    9.0E12 0.0 0.0E0
CH2(S)+CO2=CH2+CO2    7.0E12 0.0 0.0E0
CH2(S)+CO2=CO+CH2O    1.4E13 0.0 0.0E0
CH2(S)+C2H6=CH3+C2H5    4.0E13 0.0 -5.5E2
CH3+O2=O+CH3O    3.56E13 0.0 3.048E4
CH3+O2=OH+CH2O    2.31E12 0.0 2.0315E4
CH3+H2O2=HO2+CH4    2.45E4 2.47 5.18E3
2CH3(+M)=C2H6(+M)    6.77E16 -1.18 6.54E2
    H2/2.0/
    H2O/6.0/
    CH4/2.0/
    CO/1.5/
    CO2/2.0/
    C2H6/3.0/
    AR/0.7/
    LOW/3.4E41 -7.03E0 2.762E3/
    TROE/6.19E-1 7.32E1 1.18E3 9.999E3/
2CH3=H+C2H5    6.84E12 0.1 1.06E4
CH3+HCO=CH4+CO    2.648E13 0.0 0.0E0
CH3+CH2O=HCO+CH4    3.32E3 2.81 5.86E3
CH3+CH3OH=CH2OH+CH4    3.0E7 1.5 9.94E3
CH3+CH3OH=CH3O+CH4    1.0E7 1.5 9.94E3
CH3+C2H4=C2H3+CH4    2.27E5 2.0 9.2E3
CH3+C2H6=C2H5+CH4    6.14E6 1.74 1.045E4
HCO+H2O=H+CO+H2O    1.5E18 -1.0 1.7E4
HCO+M=H+CO+M    1.87E17 -1.0 1.7E4
    H2/2.0/
    H2O/0.0/
    CH4/2.0/
    CO/1.5/
    CO2/2.0/
    C2H6/3.0/
HCO+O2=HO2+CO    1.345E13 0.0 4.0E2
CH2OH+O2=HO2+CH2O    1.8E13 0.0 9.0E2
CH3O+O2=HO2+CH2O    4.28E-13 7.6 -3.53E3
C2H+O2=HCO+CO    1.0E13 0.0 -7.55E2
C2H+H2=H+C2H2    5.68E10 0.9 1.993E3
C2H3+O2=HCO+CH2O    4.58E16 -1.39 1.015E3
C2H4(+M)=H2+C2H2(+M)    8.0E12 0.44 8.677E4
    H2/2.0/
    H2O/6.0/
    CH4/2.0/
    CO/1.5/
    CO2/2.0/
    C2H6/3.0/
    AR/0.7/
    LOW/1.58E51 -9.3E0 9.78E4/
    TROE/7.345E-1 1.8E2 1.035E3 5.417E3/
C2H5+O2=HO2+C2H4    8.4E11 0.0 3.875E3
HCCO+O2=OH+2CO    3.2E12 0.0 8.54E2
2HCCO=2CO+C2H2    1.0E13 0.0 0.0E0
O+CH3=>H+H2+CO    3.37E13 0.0 0.0E0
O+C2H4=H+CH2CHO    6.7E6 1.83 2.2E2
O+C2H5=H+CH3CHO    1.096E14 0.0 0.0E0
OH+HO2=O2+H2O    5.0E15 0.0 1.733E4
    DUP
OH+CH3=>H2+CH2O    8.0E9 0.5 -1.755E3
CH+H2(+M)=CH3(+M)    1.97E12 0.43 -3.7E2
    H2/2.0/
    H2O/6.0/
    CH4/2.0/
    CO/1.5/
    CO2/2.0/
    C2H6/3.0/
    AR/0.7/
    LOW/4.82E25 -2.8E0 5.9E2/
    TROE/5.78E-1 1.22E2 2.535E3 9.365E3/
CH2+O2=>2H+CO2    5.8E12 0.0 1.5E3
CH2+O2=O+CH2O    2.4E12 0.0 1.5E3
2CH2=>2H+C2H2    2.0E14 0.0 1.0989E4
CH2(S)+H2O=>H2+CH2O    6.82E10 0.25 -9.35E2
C2H3+O2=O+CH2CHO    3.03E11 0.29 1.1E1
C2H3+O2=HO2+C2H2    1.337E6 1.61 -3.84E2
O+CH3CHO=OH+CH2CHO    2.92E12 0.0 1.808E3
O+CH3CHO=>OH+CH3+CO    2.92E12 0.0 1.808E3
O2+CH3CHO=>HO2+CH3+CO    3.01E13 0.0 3.915E4
H+CH3CHO=CH2CHO+H2    2.05E9 1.16 2.405E3
H+CH3CHO=>CH3+H2+CO    2.05E9 1.16 2.405E3
OH+CH3CHO=>CH3+H2O+CO    2.343E10 0.73 -1.113E3
HO2+CH3CHO=>CH3+H2O2+CO    3.01E12 0.0 1.1923E4
CH3+CH3CHO=>CH3+CH4+CO    2.72E6 1.77 5.92E3
H+CH2CO(+M)=CH2CHO(+M)    4.865E11 0.422 -1.755E3
    H2/2.0/
    H2O/6.0/
    CH4/2.0/
    CO/1.5/
    CO2/2.0/
    C2H6/3.0/
    AR/0.7/
    LOW/1.012E42 -7.63E0 3.854E3/
    TROE/4.65E-1 2.01E2 1.773E3 5.333E3/
O+CH2CHO=>H+CH2+CO2    1.5E14 0.0 0.0E0
O2+CH2CHO=>OH+CO+CH2O    1.81E10 0.0 0.0E0
O2+CH2CHO=>OH+2HCO    2.35E10 0.0 0.0E0
H+CH2CHO=CH3+HCO    2.2E13 0.0 0.0E0
H+CH2CHO=CH2CO+H2    1.1E13 0.0 0.0E0
OH+CH2CHO=H2O+CH2CO    1.2E13 0.0 0.0E0
OH+CH2CHO=HCO+CH2OH    3.01E13 0.0 0.0E0
CH3+C2H5(+M)=C3H8(+M)    9.43E12 0.0 0.0E0
    H2/2.0/
    H2O/6.0/
    CH4/2.0/
    CO/1.5/
    CO2/2.0/
    C2H6/3.0/
    AR/0.7/
    LOW/2.71E74 -1.682E1 1.3065E4/
    TROE/1.527E-1 2.91E2 2.742E3 7.748E3/
O+C3H8=OH+C3H7    1.93E5 2.68 3.716E3
H+C3H8=C3H7+H2    1.32E6 2.54 6.756E3
OH+C3H8=C3H7+H2O    3.16E7 1.8 9.34E2
C3H7+H2O2=HO2+C3H8    3.78E2 2.72 1.5E3
CH3+C3H8=C3H7+CH4    9.03E-1 3.65 7.154E3
CH3+C2H4(+M)=C3H7(+M)    2.55E6 1.6 5.7E3
    H2/2.0/
    H2O/6.0/
    CH4/2.0/
    CO/1.5/
    CO2/2.0/
    C2H6/3.0/
    AR/0.7/
    LOW/3.0E63 -1.46E1 1.817E4/
    TROE/1.894E-1 2.77E2 8.748E3 7.891E3/
O+C3H7=C2H5+CH2O    9.64E13 0.0 0.0E0
H+C3H7(+M)=C3H8(+M)    3.613E13 0.0 0.0E0
    H2/2.0/
    H2O/6.0/
    CH4/2.0/
    CO/1.5/
    CO2/2.0/
    C2H6/3.0/
    AR/0.7/
    LOW/4.42E61 -1.3545E1 1.1357E4/
    TROE/3.15E-1 3.69E2 3.285E3 6.667E3/
H+C3H7=CH3+C2H5    4.06E6 2.19 8.9E2
OH+C3H7=C2H5+CH2OH    2.41E13 0.0 0.0E0
HO2+C3H7=O2+C3H8    2.55E10 0.255 -9.43E2
HO2+C3H7=>OH+C2H5+CH2O    2.41E13 0.0 0.0E0
CH3+C3H7=2C2H5    1.927E13 -0.32 0.0E0
END
