# Supplementary material for: Experimental and Numerical Investigation of Flow Field and Soot Particle Size Distribution of Methane-Containing Gas Mixtures in a Swirling Burner
Source: ACS Omega. 2021 Dec 22;7(1):469–79. doi: 10.1021/acsomega.1c04895 (PMC8757356; doi:10.1021/acsomega.1c04895)
Supplement: Supplementary file 2 — ao1c04895_si_002.zip [file ao1c04895_si_002.zip › gri_3_36Species-thermo.dat]

THERMO
   300.000  1000.000  5000.000
! GRI-Mech Version 3.0 Thermodynamics released 7/30/99
! NASA Polynomial format for CHEMKIN-II
! see README file for disclaimer
O                 L 1/90O   1               G   200.000  3500.000  1000.000    1
 2.56942078E+00-8.59741137E-05 4.19484589E-08-1.00177799E-11 1.22833691E-15    2
 2.92175791E+04 4.78433864E+00 3.16826710E+00-3.27931884E-03 6.64306396E-06    3
-6.12806624E-09 2.11265971E-12 2.91222592E+04 2.05193346E+00                   4
O2                TPIS89O   2               G   200.000  3500.000  1000.000    1
 3.28253784E+00 1.48308754E-03-7.57966669E-07 2.09470555E-10-2.16717794E-14    2
-1.08845772E+03 5.45323129E+00 3.78245636E+00-2.99673416E-03 9.84730201E-06    3
-9.68129509E-09 3.24372837E-12-1.06394356E+03 3.65767573E+00                   4
H                 L 7/88H   1               G   200.000  3500.000  1000.000    1
 2.50000001E+00-2.30842973E-11 1.61561948E-14-4.73515235E-18 4.98197357E-22    2
 2.54736599E+04-4.46682914E-01 2.50000000E+00 7.05332819E-13-1.99591964E-15    3
 2.30081632E-18-9.27732332E-22 2.54736599E+04-4.46682853E-01                   4
H2                TPIS78H   2               G   200.000  3500.000  1000.000    1
 3.33727920E+00-4.94024731E-05 4.99456778E-07-1.79566394E-10 2.00255376E-14    2
-9.50158922E+02-3.20502331E+00 2.34433112E+00 7.98052075E-03-1.94781510E-05    3
 2.01572094E-08-7.37611761E-12-9.17935173E+02 6.83010238E-01                   4
OH                RUS 78O   1H   1          G   200.000  3500.000  1000.000    1
 3.09288767E+00 5.48429716E-04 1.26505228E-07-8.79461556E-11 1.17412376E-14    2
 3.85865700E+03 4.47669610E+00 3.99201543E+00-2.40131752E-03 4.61793841E-06    3
-3.88113333E-09 1.36411470E-12 3.61508056E+03-1.03925458E-01                   4
H2O               L 8/89H   2O   1          G   200.000  3500.000  1000.000    1
 3.03399249E+00 2.17691804E-03-1.64072518E-07-9.70419870E-11 1.68200992E-14    2
-3.00042971E+04 4.96677010E+00 4.19864056E+00-2.03643410E-03 6.52040211E-06    3
-5.48797062E-09 1.77197817E-12-3.02937267E+04-8.49032208E-01                   4
HO2               L 5/89H   1O   2          G   200.000  3500.000  1000.000    1
 4.01721090E+00 2.23982013E-03-6.33658150E-07 1.14246370E-10-1.07908535E-14    2
 1.11856713E+02 3.78510215E+00 4.30179801E+00-4.74912051E-03 2.11582891E-05    3
-2.42763894E-08 9.29225124E-12 2.94808040E+02 3.71666245E+00                   4
H2O2              L 7/88H   2O   2          G   200.000  3500.000  1000.000    1
 4.16500285E+00 4.90831694E-03-1.90139225E-06 3.71185986E-10-2.87908305E-14    2
-1.78617877E+04 2.91615662E+00 4.27611269E+00-5.42822417E-04 1.67335701E-05    3
-2.15770813E-08 8.62454363E-12-1.77025821E+04 3.43505074E+00                   4
C                 L11/88C   1               G   200.000  3500.000  1000.000    1
 2.49266888E+00 4.79889284E-05-7.24335020E-08 3.74291029E-11-4.87277893E-15    2
 8.54512953E+04 4.80150373E+00 2.55423955E+00-3.21537724E-04 7.33792245E-07    3
-7.32234889E-10 2.66521446E-13 8.54438832E+04 4.53130848E+00                   4
CH                TPIS79C   1H   1          G   200.000  3500.000  1000.000    1
 2.87846473E+00 9.70913681E-04 1.44445655E-07-1.30687849E-10 1.76079383E-14    2
 7.10124364E+04 5.48497999E+00 3.48981665E+00 3.23835541E-04-1.68899065E-06    3
 3.16217327E-09-1.40609067E-12 7.07972934E+04 2.08401108E+00                   4
CH2               L S/93C   1H   2          G   200.000  3500.000  1000.000    1
 2.87410113E+00 3.65639292E-03-1.40894597E-06 2.60179549E-10-1.87727567E-14    2
 4.62636040E+04 6.17119324E+00 3.76267867E+00 9.68872143E-04 2.79489841E-06    3
-3.85091153E-09 1.68741719E-12 4.60040401E+04 1.56253185E+00                   4
CH2(S)            L S/93C   1H   2          G   200.000  3500.000  1000.000    1
 2.29203842E+00 4.65588637E-03-2.01191947E-06 4.17906000E-10-3.39716365E-14    2
 5.09259997E+04 8.62650169E+00 4.19860411E+00-2.36661419E-03 8.23296220E-06    3
-6.68815981E-09 1.94314737E-12 5.04968163E+04-7.69118967E-01                   4
CH3               L11/89C   1H   3          G   200.000  3500.000  1000.000    1
 2.28571772E+00 7.23990037E-03-2.98714348E-06 5.95684644E-10-4.67154394E-14    2
 1.67755843E+04 8.48007179E+00 3.67359040E+00 2.01095175E-03 5.73021856E-06    3
-6.87117425E-09 2.54385734E-12 1.64449988E+04 1.60456433E+00                   4
CH4               L 8/88C   1H   4          G   200.000  3500.000  1000.000    1
 7.48514950E-02 1.33909467E-02-5.73285809E-06 1.22292535E-09-1.01815230E-13    2
-9.46834459E+03 1.84373180E+01 5.14987613E+00-1.36709788E-02 4.91800599E-05    3
-4.84743026E-08 1.66693956E-11-1.02466476E+04-4.64130376E+00                   4
CO                TPIS79C   1O   1          G   200.000  3500.000  1000.000    1
 2.71518561E+00 2.06252743E-03-9.98825771E-07 2.30053008E-10-2.03647716E-14    2
-1.41518724E+04 7.81868772E+00 3.57953347E+00-6.10353680E-04 1.01681433E-06    3
 9.07005884E-10-9.04424499E-13-1.43440860E+04 3.50840928E+00                   4
CO2               L 7/88C   1O   2          G   200.000  3500.000  1000.000    1
 3.85746029E+00 4.41437026E-03-2.21481404E-06 5.23490188E-10-4.72084164E-14    2
-4.87591660E+04 2.27163806E+00 2.35677352E+00 8.98459677E-03-7.12356269E-06    3
 2.45919022E-09-1.43699548E-13-4.83719697E+04 9.90105222E+00                   4
HCO               L12/89H   1C   1O   1     G   200.000  3500.000  1000.000    1
 2.77217438E+00 4.95695526E-03-2.48445613E-06 5.89161778E-10-5.33508711E-14    2
 4.01191815E+03 9.79834492E+00 4.22118584E+00-3.24392532E-03 1.37799446E-05    3
-1.33144093E-08 4.33768865E-12 3.83956496E+03 3.39437243E+00                   4
CH2O              L 8/88H   2C   1O   1     G   200.000  3500.000  1000.000    1
 1.76069008E+00 9.20000082E-03-4.42258813E-06 1.00641212E-09-8.83855640E-14    2
-1.39958323E+04 1.36563230E+01 4.79372315E+00-9.90833369E-03 3.73220008E-05    3
-3.79285261E-08 1.31772652E-11-1.43089567E+04 6.02812900E-01                   4
CH2OH             GUNL93C   1H   3O   1     G   200.000  3500.000  1000.000    1
 3.69266569E+00 8.64576797E-03-3.75101120E-06 7.87234636E-10-6.48554201E-14    2
-3.24250627E+03 5.81043215E+00 3.86388918E+00 5.59672304E-03 5.93271791E-06    3
-1.04532012E-08 4.36967278E-12-3.19391367E+03 5.47302243E+00                   4
CH3O              121686C   1H   3O   1     G   300.00   3000.00   1000.000    1
 0.03770799E+02 0.07871497E-01-0.02656384E-04 0.03944431E-08-0.02112616E-12    2
 0.12783252E+03 0.02929575E+02 0.02106204E+02 0.07216595E-01 0.05338472E-04    3
-0.07377636E-07 0.02075610E-10 0.09786011E+04 0.13152177E+02                   4
CH3OH             L 8/88C   1H   4O   1     G   200.000  3500.000  1000.000    1
 1.78970791E+00 1.40938292E-02-6.36500835E-06 1.38171085E-09-1.17060220E-13    2
-2.53748747E+04 1.45023623E+01 5.71539582E+00-1.52309129E-02 6.52441155E-05    3
-7.10806889E-08 2.61352698E-11-2.56427656E+04-1.50409823E+00                   4
C2H               L 1/91C   2H   1          G   200.000  3500.000  1000.000    1
 3.16780652E+00 4.75221902E-03-1.83787077E-06 3.04190252E-10-1.77232770E-14    2
 6.71210650E+04 6.63589475E+00 2.88965733E+00 1.34099611E-02-2.84769501E-05    3
 2.94791045E-08-1.09331511E-11 6.68393932E+04 6.22296438E+00                   4
C2H2              L 1/91C   2H   2          G   200.000  3500.000  1000.000    1
 4.14756964E+00 5.96166664E-03-2.37294852E-06 4.67412171E-10-3.61235213E-14    2
 2.59359992E+04-1.23028121E+00 8.08681094E-01 2.33615629E-02-3.55171815E-05    3
 2.80152437E-08-8.50072974E-12 2.64289807E+04 1.39397051E+01                   4
C2H3              L 2/92C   2H   3          G   200.000  3500.000  1000.000    1
 3.01672400E+00 1.03302292E-02-4.68082349E-06 1.01763288E-09-8.62607041E-14    2
 3.46128739E+04 7.78732378E+00 3.21246645E+00 1.51479162E-03 2.59209412E-05    3
-3.57657847E-08 1.47150873E-11 3.48598468E+04 8.51054025E+00                   4
C2H4              L 1/91C   2H   4          G   200.000  3500.000  1000.000    1
 2.03611116E+00 1.46454151E-02-6.71077915E-06 1.47222923E-09-1.25706061E-13    2
 4.93988614E+03 1.03053693E+01 3.95920148E+00-7.57052247E-03 5.70990292E-05    3
-6.91588753E-08 2.69884373E-11 5.08977593E+03 4.09733096E+00                   4
C2H5              L12/92C   2H   5          G   200.000  3500.000  1000.000    1
 1.95465642E+00 1.73972722E-02-7.98206668E-06 1.75217689E-09-1.49641576E-13    2
 1.28575200E+04 1.34624343E+01 4.30646568E+00-4.18658892E-03 4.97142807E-05    3
-5.99126606E-08 2.30509004E-11 1.28416265E+04 4.70720924E+00                   4
C2H6              L 8/88C   2H   6          G   200.000  3500.000  1000.000    1
 1.07188150E+00 2.16852677E-02-1.00256067E-05 2.21412001E-09-1.90002890E-13    2
-1.14263932E+04 1.51156107E+01 4.29142492E+00-5.50154270E-03 5.99438288E-05    3
-7.08466285E-08 2.68685771E-11-1.15222055E+04 2.66682316E+00                   4
CH2CO             L 5/90C   2H   2O   1     G   200.000  3500.000  1000.000    1
 4.51129732E+00 9.00359745E-03-4.16939635E-06 9.23345882E-10-7.94838201E-14    2
-7.55105311E+03 6.32247205E-01 2.13583630E+00 1.81188721E-02-1.73947474E-05    3
 9.34397568E-09-2.01457615E-12-7.04291804E+03 1.22156480E+01                   4
HCCO              SRIC91H   1C   2O   1     G   300.00   4000.00   1000.000    1
 0.56282058E+01 0.40853401E-02-0.15934547E-05 0.28626052E-09-0.19407832E-13    2
 0.19327215E+05-0.39302595E+01 0.22517214E+01 0.17655021E-01-0.23729101E-04    3
 0.17275759E-07-0.50664811E-11 0.20059449E+05 0.12490417E+02                   4
HCCOH              SRI91C   2O   1H   2     G   300.000  5000.000  1000.000    1
 0.59238291E+01 0.67923600E-02-0.25658564E-05 0.44987841E-09-0.29940101E-13    2
 0.72646260E+04-0.76017742E+01 0.12423733E+01 0.31072201E-01-0.50866864E-04    3
 0.43137131E-07-0.14014594E-10 0.80316143E+04 0.13874319E+02                   4
C3H8              L 4/85C   3H   8          G   300.000  5000.000  1000.000    1
 0.75341368E+01 0.18872239E-01-0.62718491E-05 0.91475649E-09-0.47838069E-13    2
-0.16467516E+05-0.17892349E+02 0.93355381E+00 0.26424579E-01 0.61059727E-05    3
-0.21977499E-07 0.95149253E-11-0.13958520E+05 0.19201691E+02                   4
C3H7              L 9/84C   3H   7          G   300.000  5000.000  1000.000    1
 0.77026987E+01 0.16044203E-01-0.52833220E-05 0.76298590E-09-0.39392284E-13    2
 0.82984336E+04-0.15480180E+02 0.10515518E+01 0.25991980E-01 0.23800540E-05    3
-0.19609569E-07 0.93732470E-11 0.10631863E+05 0.21122559E+02                   4
CH3CHO            L 8/88C   2H   4O   1     G   200.000  6000.000  1000.000    1
 0.54041108E+01 0.11723059E-01-0.42263137E-05 0.68372451E-09-0.40984863E-13    2
-0.22593122E+05-0.34807917E+01 0.47294595E+01-0.31932858E-02 0.47534921E-04    3
-0.57458611E-07 0.21931112E-10-0.21572878E+05 0.41030159E+01                   4
CH2CHO            SAND86O   1H   3C   2     G   300.000  5000.000  1000.000    1
 0.05975670E+02 0.08130591E-01-0.02743624E-04 0.04070304E-08-0.02176017E-12    2
 0.04903218E+04-0.05045251E+02 0.03409062E+02 0.10738574E-01 0.01891492E-04    3
-0.07158583E-07 0.02867385E-10 0.15214766E+04 0.09558290E+02                   4
N2                121286N   2               G   300.000  5000.000  1000.000    1
 0.02926640E+02 0.14879768E-02-0.05684760E-05 0.10097038E-09-0.06753351E-13    2
-0.09227977E+04 0.05980528E+02 0.03298677E+02 0.14082404E-02-0.03963222E-04    3
 0.05641515E-07-0.02444854E-10-0.10208999E+04 0.03950372E+02                   4
AR                120186AR  1               G   300.000  5000.000  1000.000    1
 0.02500000E+02 0.00000000E+00 0.00000000E+00 0.00000000E+00 0.00000000E+00    2
-0.07453750E+04 0.04366000E+02 0.02500000E+02 0.00000000E+00 0.00000000E+00    3
 0.00000000E+00 0.00000000E+00-0.07453750E+04 0.04366000E+02                   4
END
