# Supplementary material for: Experimental and Numerical Investigation of Flow Field and Soot Particle Size Distribution of Methane-Containing Gas Mixtures in a Swirling Burner
Source: ACS Omega. 2021 Dec 22;7(1):469–79. doi: 10.1021/acsomega.1c04895 (PMC8757356; doi:10.1021/acsomega.1c04895)
Supplement: Supplementary file 2 — ao1c04895_si_002.zip [file ao1c04895_si_002.zip › gri_3_36Species-transport.dat]

AR                 0   136.500     3.330     0.000     0.000     0.000
C                  0    71.400     3.298     0.000     0.000     0.000 ! *
C2H                1   209.000     4.100     0.000     0.000     2.500
C2H2               1   209.000     4.100     0.000     0.000     2.500
C2H3               2   209.000     4.100     0.000     0.000     1.000 ! *
C2H4               2   280.800     3.971     0.000     0.000     1.500
C2H5               2   252.300     4.302     0.000     0.000     1.500
C2H6               2   252.300     4.302     0.000     0.000     1.500
C3H7               2   266.800     4.982     0.000     0.000     1.000
C3H8               2   266.800     4.982     0.000     0.000     1.000
CH                 1    80.000     2.750     0.000     0.000     0.000
CH2                1   144.000     3.800     0.000     0.000     0.000
CH2(S)             1   144.000     3.800     0.000     0.000     0.000
CH2CO              2   436.000     3.970     0.000     0.000     2.000
CH2O               2   498.000     3.590     0.000     0.000     2.000
CH2OH              2   417.000     3.690     1.700     0.000     2.000
CH3                1   144.000     3.800     0.000     0.000     0.000
CH3CHO             2   436.000     3.970     0.000     0.000     2.000
CH2CHO             2   436.000     3.970     0.000     0.000     2.000
CH3O               2   417.000     3.690     1.700     0.000     2.000
CH3OH              2   481.800     3.626     0.000     0.000     1.000 ! SVE
CH4                2   141.400     3.746     0.000     2.600    13.000
CO                 1    98.100     3.650     0.000     1.950     1.800
CO2                1   244.000     3.763     0.000     2.650     2.100
H                  0   145.000     2.050     0.000     0.000     0.000
H2                 1    38.000     2.920     0.000     0.790   280.000
H2O                2   572.400     2.605     1.844     0.000     4.000
H2O2               2   107.400     3.458     0.000     0.000     3.800
HCCO               2   150.000     2.500     0.000     0.000     1.000 ! *
HCCOH              2   436.000     3.970     0.000     0.000     2.000
HCO                2   498.000     3.590     0.000     0.000     0.000
HO2                2   107.400     3.458     0.000     0.000     1.000 ! *
N2                 1    97.530     3.621     0.000     1.760     4.000
O                  0    80.000     2.750     0.000     0.000     0.000
O2                 1   107.400     3.458     0.000     1.600     3.800
OH                 1    80.000     2.750     0.000     0.000     0.000
